# Supplementary material for: The influence of game-based learning on tactical awareness and skill development in golf training programs
Source: PLoS One. 2025 Jul 22;20(7):e0328738. doi: 10.1371/journal.pone.0328738 (PMC12282886; doi:10.1371/journal.pone.0328738)
Supplement: S1 Data — (XLSX) [file pone.0328738.s001.xlsx]

## Sheet: TACSIS (Tactical Awareness)
Group	Player	Pre_Knowing About Ball Actions	Post_Knowing About Ball Actions	Pre_Acting in Changing Situations	Post_Acting in Changing Situations	Pre_Positioning and Deciding	Post_Positioning and Deciding
Experimental Group 1 (TATG)	1	28	33	25	30	26	31
Experimental Group 1 (TATG)	2	25	30	27	31	25	31
Experimental Group 1 (TATG)	3	27	31	26	31	27	32
Experimental Group 1 (TATG)	4	28	32	25	29	30	35
Experimental Group 1 (TATG)	5	29	31	24	30	27	32
Experimental Group 1 (TATG)	6	25	28	25	30	27	32
Experimental Group 1 (TATG)	7	25	29	24	29	25	31
Experimental Group 1 (TATG)	8	27	31	26	30	28	32
Experimental Group 1 (TATG)	9	28	32	26	30	28	32
Experimental Group 1 (TATG)	10	25	29	25	31	27	35
Experimental Group 1 (TATG)	11	27	32	24	30	25	30
Experimental Group 1 (TATG)	12	26	30	25	29	27	32
Experimental Group 1 (TATG)	13	27	31	25	29	27	33
Experimental Group 1 (TATG)	14	25	29	24	28	29	34
Experimental Group 1 (TATG)	15	26	32	25	30	29	33
Experimental Group 2 (SBTG)	1	28	31	22	26	26	29
Experimental Group 2 (SBTG)	2	25	28	27	30	25	28
Experimental Group 2 (SBTG)	3	27	30	26	29	27	30
Experimental Group 2 (SBTG)	4	28	30	25	27	25	28
Experimental Group 2 (SBTG)	5	29	31	24	27	28	31
Experimental Group 2 (SBTG)	6	25	28	24	28	28	31
Experimental Group 2 (SBTG)	7	27	30	23	25	25	28
Experimental Group 2 (SBTG)	8	28	31	24	26	28	31
Experimental Group 2 (SBTG)	9	29	31	23	26	28	30
Experimental Group 2 (SBTG)	10	25	28	22	25	27	30
Experimental Group 2 (SBTG)	11	28	31	23	26	25	28
Experimental Group 2 (SBTG)	12	29	32	23	27	26	29
Experimental Group 2 (SBTG)	13	25	28	22	24	27	30
Experimental Group 2 (SBTG)	14	25	27	23	25	28	31
Experimental Group 2 (SBTG)	15	26	29	24	27	29	31
Active Control Group (ACG)	1	28	28	23	22	26	26
Active Control Group (ACG)	2	25	25	27	27	25	25
Active Control Group (ACG)	3	27	27	25	25	28	28
Active Control Group (ACG)	4	28	27	24	24	27	27
Active Control Group (ACG)	5	29	29	24	23	26	26
Active Control Group (ACG)	6	25	25	24	24	27	27
Active Control Group (ACG)	7	27	27	22	21	25	26
Active Control Group (ACG)	8	28	28	23	23	28	29
Active Control Group (ACG)	9	29	28	26	26	28	28
Active Control Group (ACG)	10	25	25	25	26	29	29
Active Control Group (ACG)	11	27	30	25	25	27	27
Active Control Group (ACG)	12	25	25	24	24	27	27
Active Control Group (ACG)	13	27	27	24	24	25	25
Active Control Group (ACG)	14	28	28	24	24	29	29
Active Control Group (ACG)	15	26	26	25	25	28	28

## Sheet: Skill Development
Group	Player	Drive Distance Pre (yards)	Drive Distance Post (yards)	Putting Accuracy Pre (% success)	Putting Accuracy Post (% success)	Swing Consistency Pre (% Variability)	Swing Consistency Post (% Variability)
Experimental Group 1 (TATG)	Player 1	228.12	228.12	65	65	13	12
Experimental Group 1 (TATG)	Player 2	231.24	231.24	63	63	15	14
Experimental Group 1 (TATG)	Player 3	226.29	227.29	64	65	12	11
Experimental Group 1 (TATG)	Player 4	224.36	228.36	63	63	13	13
Experimental Group 1 (TATG)	Player 5	230.45	230.45	63	63	14	13
Experimental Group 1 (TATG)	Player 6	229.46	229.46	64	64	14	14
Experimental Group 1 (TATG)	Player 7	235.27	234.27	66	66	13	13
Experimental Group 1 (TATG)	Player 8	229.19	229.19	65	65	14	14
Experimental Group 1 (TATG)	Player 9	221.89	221.89	64	64	13	14
Experimental Group 1 (TATG)	Player 10	229.47	229.47	63	63	12	13
Experimental Group 1 (TATG)	Player 11	229.43	236.43	64	64	14	13
Experimental Group 1 (TATG)	Player 12	235.19	235.19	64	64	13	13
Experimental Group 1 (TATG)	Player 13	225.76	225.76	62	62	12	12
Experimental Group 1 (TATG)	Player 14	235.43	235.43	66	68	12	12
Experimental Group 1 (TATG)	Player 15	233.89	233.89	63	63	14	13
Experimental Group 2 (SBTG)	Player 1	228.12	239.12	65	69	13	10
Experimental Group 2 (SBTG)	Player 2	231.24	236.26	62	65	15	12
Experimental Group 2 (SBTG)	Player 3	226.29	235.29	63	67	12	10
Experimental Group 2 (SBTG)	Player 4	224.36	231.56	63	68	13	10
Experimental Group 2 (SBTG)	Player 5	230.45	238.59	63	69	13	10
Experimental Group 2 (SBTG)	Player 6	229.46	238.52	64	69	14	11
Experimental Group 2 (SBTG)	Player 7	235.27	235.26	66	71	13	10
Experimental Group 2 (SBTG)	Player 8	229.19	238.23	65	69	14	11
Experimental Group 2 (SBTG)	Player 9	226.29	238.48	63	68	13	10
Experimental Group 2 (SBTG)	Player 10	224.36	235.38	65	71	14	10
Experimental Group 2 (SBTG)	Player 11	230.45	238.66	68	72	14	10
Experimental Group 2 (SBTG)	Player 12	229.46	238.65	64	70	13	9
Experimental Group 2 (SBTG)	Player 13	225.76	235.38	65	71	12	9
Experimental Group 2 (SBTG)	Player 14	235.43	241.24	66	70	12	8
Experimental Group 2 (SBTG)	Player 15	233.89	242.45	63	68	14	10
Active Control Group (ACG)	Player 1	228.12	228.12	65	65	13	13
Active Control Group (ACG)	Player 2	231.24	231.24	63	63	15	15
Active Control Group (ACG)	Player 3	226.29	226.29	63	63	14	14
Active Control Group (ACG)	Player 4	224.36	225.36	62	62	13	13
Active Control Group (ACG)	Player 5	230.45	230.45	63	63	14	14
Active Control Group (ACG)	Player 6	226.29	229.29	62	63	14	13
Active Control Group (ACG)	Player 7	224.36	224.36	64	64	13	13
Active Control Group (ACG)	Player 8	230.45	230.45	66	66	14	14
Active Control Group (ACG)	Player 9	229.46	229.46	65	65	13	13
Active Control Group (ACG)	Player 10	229.47	229.47	63	63	13	13
Active Control Group (ACG)	Player 11	229.43	229.43	64	64	14	14
Active Control Group (ACG)	Player 12	231.24	231.24	65	65	13	13
Active Control Group (ACG)	Player 13	226.29	226.29	64	64	12	12
Active Control Group (ACG)	Player 14	235.43	235.43	64	64	12	12
Active Control Group (ACG)	Player 15	233.89	233.89	65	65	14	14
